# Supplementary material for: B Cells and Double-Negative B Cells (CD27−IgD−) Are Related to Acute Pancreatitis Severity
Source: Diseases. 2024 Jan 5;12(1):18. doi: 10.3390/diseases12010018 (PMC10814478; doi:10.3390/diseases12010018)
Supplement: Supplementary file 1 [file diseases-12-00018-s001.zip]

Archive with 2 entries (2 files):
- Copy of Supplementary tables.xlsx
- Supplementary Figure S1 - gating strategy.pptx
