# Supplementary material for: B Cells and Double-Negative B Cells (CD27−IgD−) Are Related to Acute Pancreatitis Severity
Source: Diseases. 2024 Jan 5;12(1):18. doi: 10.3390/diseases12010018 (PMC10814478; doi:10.3390/diseases12010018)
Supplement: Supplementary file 1 [file diseases-12-00018-s001.zip › Copy of Supplementary tables.xlsx]

## Sheet: Suppl table S1
				Supplementary Table S1. Antibodies and immunostaining panels used for flow cytometry
				Immunostaining panel	Antibody	Fluorochrome	Clone	Manufacturer
				B cell immunophenotyping	IgD	FITC	IA6-2	EXBIOa
					CD27	PE	LT27	EXBIO
					CD24	PerCP-CyTM5.5	SN3	EXBIO
					CD19	PE-Cy7	LT19	EXBIO
					CD21	APC	LT21	EXBIO
					CD38	APC-CyTM7	HIT2	EXBIO
					CD45	Pacific BlueTM	2D1	EXBIO
				Treg cell subsets immunophenotyping	CD39	FITC	A1	Biolegendb
					CD25	PE	BC96	Biolegend
					CCR4	PE-Cy7	L291H4	Biolegend
					CD4	PerCP-CyTM5.5	SK3	Biolegend
					CD127	APC	A019D5	Biolegend
					CD45RO	APC-CyTM7	UCHL1	Biolegend
					CD3	BV421	UCHT1	Biolegend
					HLA-DR	BV510	L243	Biolegend
				FoxP3+ Treg cell subsets immunophenotyping	CD4	FITC	MEM-241	Biolegend
					CD25	PE	MEM-181	Biolegend
					Perforin	PerCP-CyTM5.5	Dg9	Biolegend
					FOXP3	APC	3G3	Biolegend
					OX40	BV421	ACT35	Biolegend
				aEXBIO, Praha, Czech Republic; bBiolegend, San Diego, United States. FITC, fluorescein isothiocyanate; APC, allophycocyanin; Cy, cyanine; PE, phycoerythrin; PerCP, peridinin-chlorophyll proteins; BV, brilliant violet.

## Sheet: Suppl table S2
				Supplementary Table S2. B and T cell subsets in patients with AP at timepoints 1 and 2 and in HC
					AP at admission (T1) (n=50)	AP at 48 hrs (T2) (n=50)	HC (n=15)	T1 vs HCa	T2-T1d
				T/B cell ratio	5,96 (2,61)	7,30 (3,63)	8,93 (4,92)	0.0388	0.0013
				CD4+ T cells
				Perforin+ OX40-	5,34 (7,92)	4,69 (6,89)	2,33 (2,54)	0.0236	0.2324
				Perforin+ OX40+	0,47 (0,27)	0,53 (0,32)	0,30 (0,09)	0.0003	0.2402
				Perforin- OX40+	19,42 (8,6)	20,57 (7,86)	15,39 (4,54)	0.021	0.2277
				Perforin- OX40-	74,76 (9,34)	74,20 (8,71)	81,99 (4,80)	<0,001	0.5611
				CD25+ CD4+ T cells	41,05 (10,14)	41,61 (9,95)	35,83 (8,76)	0,077b	0.6159
				Perforin+ OX40-	1,02 (0,58)	1,00 (0,70)	0,92 (0,36)	0.5032	0.8496
				Perforin+ OX40+	0,80 (0,48)	0,88 (0,53)	0,57 (0,16)	0.0038	0.3475
				Perforin- OX40+	32,67 (11,35)	34,09 (10,56)	26,73 (6,54)	0.0147	0.2931
				Perforin- OX40-	65,51 (11,29)	64,02 (10,49)	71,78 (6,39)	0.0092	0.2675
				CD4+ Tregs (CD25+FoxP3+)	5,88 (2,72)	5,77 (2,99)	4,25 (1,44)	0.004	0.7141
				Perforin+ OX40-	1,78 (1,022)	1,82 (1,32)	1,71 (0,67)	0.503	0.8491
				Perforin+ OX40+	0,82 (0,71)	0,98 (0,70)	0,46 (0,18)	0.0019	0.1656
				Perforin- OX40+	21,97 (13,28)	23,87 (11,9)	14,55 (3,72)	0.0008	0.2039
				Perforin- OX40-	75,43 (13,38)	73,33 (12,05)	83,27 (3,98)	0.0006	0.1758
				Total T cells	66,34 (12,64)	70,96 (8,84)	69,38 (10,00)	0,397b	0.0008
				HLA-DR+ T cells	12,04 (5,96)	11,41 (7,14)	10,67 (4,97)	0,422b	0.2362
				CD4+ T cells	58,59 (13,57)	62,95 (13,19)	64,86 (8,38)	0.0365	<0,001
				HLA-DR+ CD4+ T cells	9,87 (5,23)	8,40 (4,68)	7,365 (2,93)	0.0226	0.0005
				CD45RO- CCR4+	2,88 (1,79)	2,65 (1,53)	3,77 (1,55)	0,098b	0.4598
				CD45RO+ CCR4+	37,55 (12,01)	36,22 (11,98)	33,52 (8,45)	0.1707	0.2005
				CD45RO+ CCR4-	24,51 (10,42)	25,10 (9,84)	21,95 (8,54)	0.3608	0.716
				CD45RO- CCR4-	35,07 (13,69)	36,04 (13,81)	40,76 (11,12)	0.1255	0.3566
				CD25+CD127dim CD4+ T cells (Tregs)	7,71 (2,99)	7,40 (2,75)	6,54 (1,19)	0.0286	0.3142
				CCR4- Naive Treg	12,28 (9,50)	16,30 (9,96)	17,43 (8,86)	0.1286	0.0003
				CCR4- Memory Treg	3,73 (2,45)	4,28 (3,20)	4,15 (2,07)	0.5326	0.1411
				CCR4+ Naive Treg	5,07 (3,15)	5,327 (3,394)	6,82 (3,40)	0.102	0.6039
				CCR4+ Memory Treg	78,21 (12,55)	74,01 (12,85)	71,6 (11,78)	0,085b	0.0012
				HLA-DR- CD39+	28,03 (13,10)	30,51 (14,23)	27,65 (12,86)	0.9326	0.0015
				HLA-DR+ CD39+	41,29 (14,61)	37,88 (15,05)	38,7 (10,52)	0.4358	0.0237
				HLA-DR+ CD39-	10,42 (12,6)	9,872 (13,21)	11,06 (11,95)	0.842	0.0164
				HLA-DR- CD39-	20,27 (10,86)	21,72 (11,57)	22,59 (10,11)	0.4567	0.1687
				HLA-DR- CD39+	25,60 (11,64)	26,81 (12,42)	24,10 (10,49)	0.6447	0.0215
				HLA-DR+ CD39+	33,62 (13,9)	29,2 (13,72)	29,64 (9,66)	0.2037	<0,001
				HLA-DR+ CD39-	8,42 (10,05)	7,919 (10,14)	8,33 (8,87)	0.9952	0.0147
				HLA-DR- CD39-	32,37 (14,32)	36,06 (14,14)	37,94 (11,36)	0.1256	0.0009
				Total memory Treg (CD45RO+)	82,32 (11,57)	78,82 (11,72)	75,77 (11,64)	0.0662	0.0332
				Total naive Treg (CD45RO-)	17,68 (11,56)	21,18 (11,72)	24,23 (11,64)	0.0662	0.0332
				Total memory CD4 T cells	62,76 (13,98)	61,71 (14,55)	55,48 (11,61)	0.0796	0.4724
				Total naive CD4 T cells	37,24 (13,98)	38,29 (14,55)	44,52 (11,61)	0.0796	0.4726
				Total T CD4-	40,66 (13,63)	35,71 (13,18)	34,11 (8,61)	0.0322	<0,001
				B cells	13,07 (6,20)	11,88 (6,25)	9,39 (3,65)	0.0068	0.0042
				CD21lowCD38- B cells/total B	4,52 (3,48)	3,65 (2,53)	3,81 (3,48)	0.4929	<0,001
				CD27- IgD+	65,59 (20,47)	64,67 (19,93)	59,99 (23,65)	0.4164	0.1624
				CD27+ IgD+	17,11 (13,52)	17,74 (13,74)	17,07 (12,89)	0.9927	0.0931
				CD27+ IgD-	14,44 (8,84)	15,04 (8,42)	20,02 (13,06)	0.1382	0.1495
				CD27- IgD-	2,89 (1,99)	2,56 (1,81)	2,91 (2,61)	0.9855	0.0203
				Naive/Memory#	2,73 [1,06-4,41]	2,35 [1,03-3,94]	1,67 [0,81-5,40]	0,453c	0,060e
				Total memory B	31,54 (19,85)	32,78 (19,48)	37,10 (23,06)	0.4086	0.0516
				Total Plasmablasts	2,14 (2,86)	2,47 (2,50)	1,89 (2,61)	0.757	0.2947
				early PB (CD27lo/+CD38++)	34,71 (25,05)	38,53 (25,78)	38,96 (21,75)	0.5277	0.4769
				mature PB (CD27++CD38+++)	65,29 (25,05)	61,47 (25,78)	61,04 (21,75)	0.5277	0.4769
				All results are presented as mean (SD) unless otherwise indicated. #Median [25th-75th]. aWelch's t test unless otherwise specified. bUnpaired t-test. cMann-Whitney test. dPaired t test, unless otherwise specified. eWilcoxon test. AP, acute pancreatitis; HC, healthy controls; CRP, C reactive protein.

## Sheet: Suppl table S3
				Supplementary Table S3. Univariable Poisson regression analyses results: changes in the length of stay at hospital (days) in AP patients
				Parameter	eEstimate	eSD	e95% CI	P-value
				Age (yrs)	1.01481	1.00436	1,006 – 1,024	0.0007
				BISAP [2/3]	1.75488	1.12682	1,387 – 2,216	<0,0001
				Cause [gallstone]	1.64148	1.12817	1,298 – 2,083	<0,0001
				CRP ΔT2-T1 (mg/dL)	1.02474	1.00491	1,015 – 1,034	<0,0001
				Monocytes (%)	0.895476	1.02261	0,857 – 0,935	<0,0001
				N/L ratio	1.03187	1.00334	1,025 – 1,038	<0,0001
				T/B cell ratio	0.896193	1.0257	0,852 – 0,941	<0,0001
				T cells (%)	0.977957	1.00414	0,970 – 0,986	<0,0001
				HLA-DR+ CD4+ T cells (%)	1.05432	1.00982	1,034 – 1,074	<0,0001
				Perf-OX40+ CD25+FoxP3+ T cells (%)	1.02587	1.00385	1,018 – 1,034	<0,0001
				CCR4+CD45RO+ Treg cells (%)	1.02383	1.00559	1,013 – 1,035	<0,0001
				B cells (%)	1.03305	1.00679	1,019 – 1,046	<0,0001
				AP, acute pancreatitis; CRP, C reactive protein; N/L, Neutrophil/Lymphocyte.
